# Supplementary material for: Unveiling Candidate Markers for Drug Resistance or Synthetic Lethality in Cervical Cancer: Integrative Analysis of Genetic and Pharmacoprofiling
Source: Cancer Rep (Hoboken). 2026 Jun 12;9(6):e70599. doi: 10.1002/cnr2.70599 (PMC13263414; doi:10.1002/cnr2.70599)
Supplement: Supplementary file 8 — Table S2: List of antibodies used for RPPA. UKN, unknown. [file CNR2-9-e70599-s005.xls]

## Sheet: Sheet1
Antibodies used in RPPA - RAIDs project
Name	Supplier	Reference	Pathways	Gene(s)
Phospho-Histone H2AX (ser139)	Abcam	'ab2893'	DNA repair, Chromatin	Hs_H2AFX
Phospho-Chk2 (Thr68)	CST	'2197'	DNA repair, Checkpoint	Hs_CHEK2
AMPK alpha	CST	'2532'	AMPK pathway	Hs_PRKAA1
LKB1	CST	'3050'	Metabolism, AMPK pathway	Hs_STK11
Phospho-AMPK beta1 (Ser181)	Epitomics	'2271-1'	AMPK pathway	Hs_PRKAB1
FAK	CST	'3285'	Tyrosine kinase signaling, Adhesion	Hs_PTK2
Phospho-MEK1/2 (Ser217/221)	CST	'9154'	MAPK/ERK signaling, Cell cycle	Hs_MAP2K1
p53	CST	'9282'	DNA repair, Checkpoint, Cell cycle, Apoptosis	Hs_TP53
Vimentin (D21H3)	CST	'#5741'	Cytoskeleton	Hs_VIM
Phospho-FAK (Tyr861)	Epitomics	'2153-1'	Tyrosine kinase signaling, Adhesion	Hs_PTK2
MEK1/2	CST	'9122S'	MAPK/ERK signaling, Cell cycle	Hs_MAP2K1
ATM	Epitomics	'1549-1'	DNA repair, Checkpoint, Apoptosis	Hs_ATM
Phospho-Chk2 (thr68) (C13C1)	CST	'2197'	DNA repair, Checkpoint	Hs_CHEK2
Histone H2AX	CST	'2595'	DNA repair, Chromatin	Hs_H2AFX
Cleaved PARP (Asp214) p25	Epitomics	'1051-1'	DNA repair, Apoptosis	Hs_PARP1
Phospho-ATM (ser1981)	Novus	'NB110-55475'	DNA repair, Checkpoint, Apoptosis	Hs_ATM
Rad50	CST	'3427'	DNA repair, Checkpoint, Cell cycle	Hs_RAD50
Phospho-p53 (Ser15)	CST	'9284'	DNA repair, Checkpoint, Cell cycle, Apoptosis	Hs_TP53
Phospho-Rb (Ser807/811)	CST	'9308'	Checkpoint, Cell cycle	Hs_RB1
Rad51 (D4B10)	CST	'8875'	DNA repair	Hs_RAD51
PKM2	CST	'4053S'	Metabolism	Hs_PKM
p38 MAPK	Epitomics	'1544-1'	MAPK/ERK signaling	Hs_MAPK14
Phospho-Topoisomerase II a (Thr1343)	Epitomics	'1871-1 / ab52853'	DNA repair, Cell cycle	Hs_TOP2A
Phospho-PTP1B (Ser378)	Epitomics	'2163-1'	Tyrosine kinase signaling, Metabolism, Cell cycle	Hs_PTPN1
ALDH 1A1	Abcam	'ab23375'	Metabolism, Adhesion	Hs_ALDH1A1
GLUT1	Upstate (Millipore)	'07-1401'	Metabolism	Hs_SLC2A1
Phospho-p44/42 MAPK (Thr202/Tyr204)	CST	'4377 (197G2)'	MAPK/ERK signaling	Hs_MAPK1
Aldolase A (D73H4)	CST	'8060'	Metabolism	Hs_ALDOA
Phospho-p38 MAPK (Thr180/Tyr182)	CST	'4631'	MAPK/ERK signaling	Hs_MAPK14
Enolase 2 (D20H2)	CST	'8171'	Metabolism	Hs_ENO2
phospho-PKM2(Tyr105)	CST	'3827P'	Metabolism	Hs_PKM
Enolase 1	CST	'3810'	Metabolism	Hs_ENO1
p44/42 MAPK	CST	'9102'	MAPK/ERK signaling	Hs_MAPK1
NDUFB8	Abcam	'ab192878'	Metabolism	Hs_NDUFB8
PFKL	CST	'8175'	Metabolism	Hs_PFKL
NDUFA10	Abcam	'ab174829'	Metabolism	Hs_NDUFA10
NDUFB9	Abcam	'ab200198'	Metabolism	Hs_NDUFB9
Hexokinase I (C35C4)	CST	'2024'	Metabolism	Hs_HK1
PFKP (D4B2)	CST	'8164'	Metabolism	Hs_PFKP
NDUFB7	Abcam	'ab188575'	Metabolism	Hs_NDUFB7
PFKFB2 (D7G5R)	CST	'12045'	Metabolism	Hs_PFKFB2
PTP1B	Epitomics	'2066-1'	Metabolism	Hs_PTPN1
IGF-I Receptor beta	CST	'3027'	Tyrosine kinase signaling	Hs_IGF1R
NDUFS3	Abcam	'ab177471'	Metabolism	Hs_NDUFS3
NDUFB11	Abcam	'ab183716'	Metabolism	Hs_NDUFB11
NDUFS1	Abcam	'ab157221'	Metabolism	Hs_NDUFS1
IKK beta	CST	'2370'	NFkB signaling	Hs_IKBKB
ATP5A	Abcam	'ab176569'	Metabolism	Hs_ATP5A1
NDUFB2	Abcam	'ab186748'	Metabolism	Hs_NDUFB2
Phospho-Akt (Ser473) (193H12)	CST	'4058'	PI3K pathway	Hs_AKT1
p70 S6 Kinase	CST	'2708'	PI3K pathway	Hs_RPS6KB1
Akt	CST	'9272'	PI3K pathway	Hs_AKT1
ATPB	Abcam	'ab170947'	Metabolism	Hs_ATP5B
Phospho-Akt (Thr308) (D25E6)	CST	'13038'	PI3K pathway	Hs_AKT1
phospho-mTOR (Ser2448)	Abcam	'ab109268'	PI3K pathway	Hs_MTOR
NF-kB p65	CST	'4764 (C22B4)'	NFkB signaling	Hs_RELA
RelB	Epitomics	'1653-1'	NFkB signaling	Hs_RELB
Phospho-p70 S6 kinase (Thr421/Ser424)	Upstate (Millipore)	'04-393'	PI3K pathway	Hs_RPS6KB1
mTOR	Abcam	'ab51089'	PI3K pathway	Hs_MTOR
CA9 (D47G3)	CST	'5649S'	Metabolism	Hs_CA9
LDHA (C4B5)	CST	'3582'	Metabolism	Hs_LDHA
Phospho-NF-kB p65 (Ser536)	CST	'3033'	NFkB signaling	Hs_RELA
Phospho-S6 Ribosomal Protein (Ser240/244)	CST	'2215'	PI3K pathway	Hs_RPS6
JunB	CST	'3753'	SAPK/JNK pathway	Hs_JUNB
Phospho-S6 Ribosomal Protein (Ser235/236)	CST	'2211'	PI3K pathway	Hs_RPS6
HER3/ErbB3 (c-17)	Santa-Cruz	'sc-285'	Tyrosine kinase signaling	Hs_ERBB3
S6 Ribosomal Protein (5G10)	CST	'2217'	PI3K pathway	Hs_RPS6
EGFR (D38B1)	CST	'4267'	Tyrosine kinase signaling	Hs_EGFR
PTEN (D4.3) XP	CST	'9188S'	PI3K pathway	Hs_PTEN
Phospho-EGFR (Tyr1068) (D7A5)	CST	'3777'	Tyrosine kinase signaling	Hs_EGFR
Phospho-EGFR (Tyr 1173) (53A5)	CST	'4407'	Tyrosine kinase signaling	Hs_EGFR
Phospho-PTEN (ser380/Thr382/383)	CST	'9554'	PI3K pathway	Hs_PTEN
Phospho-p70 S6 Kinase (Thr389)	CST	'9205'	PI3K pathway	Hs_RPS6KB1
HER4/ErbB4	Epitomics	'2218-1'	Tyrosine kinase signaling, Adhesion	Hs_ERBB4
HER2/ErbB2	Thermo	'MA5-14057'	Tyrosine kinase signaling	Hs_ERBB2
Chk1	Santa-Cruz	'sc-8408 (G-4)'	DNA repair, Checkpoint	Hs_CHEK1
E-cadherin	BD	'610181'	Cytoskeleton, Adhesion	Hs_CDH1
Rb	CST	'9309 (4H1)'	Checkpoint, Cell cycle	Hs_RB1
Ki67 (MIB-1)	Dako	'M7240'	Cell cycle	Hs_MKI67
Chk2 (1C12)	CST	'3440'	DNA repair, Checkpoint	Hs_CHEK2
Phospho-Stat3 (Ser727)	CST	'9134'	JAK/STAT signaling	Hs_STAT3
Met (D1C2) XP	CST	'8198'	Tyrosine kinase signaling	Hs_MET
Stat1	CST	'9172'	JAK/STAT signaling	Hs_STAT1
Stat3	CST	'9132'	JAK/STAT signaling	Hs_STAT3
Phospho-Beta Catenin (Ser552) (D8E11)	CST	'5651'	Wnt/Notch pathway	Hs_CTNNB1
Phospho-Met (Tyr1234/1235)	CST	'3129'	Tyrosine kinase signaling	Hs_MET
Beta Catenin (6B3)	CST	'9582'	Wnt/Notch pathway	Hs_CTNNB1
B7-H4	CST	'14572'	immune checkpoint	Hs_VTCN1
Merlin	Epitomics	'3357-1'	Neuroscience, Tyrosine kinase signaling, Cytoskeleton	Hs_NF2
YAP65	Epitomics	'2060-1'	Transcription factor, PI3K pathway, Apoptosis	Hs_YAP1
CD45 (D9M8I)	CST	'13917'	Cytoskeleton, Cell cycle, Adhesion	Hs_PTPRC
Phospho-Beta Catenin (Ser675)	CST	'4176'	Wnt/Notch pathway	Hs_CTNNB1
Phospho-HER4 (Tyr1162)	Epitomics	'2295-1'	Tyrosine kinase signaling, Adhesion	Hs_ERBB4
Phospho-YAP65 (Ser127)	CST	'4911S'	Transcription factor, PI3K pathway, Apoptosis	Hs_YAP1
CD40	Abcam	'ab13545'	Cell cycle	Hs_CD40
Phospho-Stat1 (Y701)	Abcam	'ab109457'	JAK/STAT signaling	Hs_STAT1
TNFRSF18	Abcam	'ab10030'	immune checkpoint, PI3K pathway, NFkB signaling	Hs_TNFRSF18
Notch1 (D1E11)	CST	'3608'	Wnt/Notch pathway	Hs_NOTCH1
Phospho-Her3/Erbb3 (tyr1289)	CST	'4791'	Tyrosine kinase signaling	Hs_ERBB3
FoxP3 (D25D4)	CST	'#5298'	Transcription factor, Cell cycle	Hs_FOXP3
Phospho-HER2/ErbB2 (Tyr1139)	Abcam	'1991-1; ab53290'	Tyrosine kinase signaling	Hs_ERBB2
OX40 (D4N3K)	CST	'#15122'	NFkB signaling	Hs_TNFRSF4
p21 Waf1/Cip1 (12D1)	CST	'2947S'	Checkpoint, Cell cycle	Hs_CDKN1A
IDO (D5J4E)	CST	'#86630'	immune checkpoint	Hs_IDO1
Caveolin1	CST	'3267 (D46G3)'	Tyrosine kinase signaling, Cytoskeleton	Hs_CAV1
NT5E/CD73 (D7F9A)	CST	'#13160'	AMPK pathway	Hs_NT5E
PD-L1 (E1L3N) Xp	CST	'13684'	immune checkpoint	Hs_CD274
PDCD4 (D29C6)	CST	'9535'	Autophagy, Apoptosis	Hs_PDCD4
Phospho-NDRG1 (Thr346)	CST	'5482'	Stress signaling, PI3K pathway	Hs_NDRG1
FGF Receptor3 (D2G7E)	CST	'3163'	Angiogenesis, Tyrosine kinase signaling	Hs_FGFR3
Phospho-VEGF Receptor2 (Tyr1175)	Novus	'NB100-82260'	Angiogenesis	Hs_KDR
Phospho-Cofilin (Ser3) (77G2)	CST	'3313'	Cytoskeleton, Adhesion	Hs_CFL2
CD3Îµ (D7A6E)	CST	'#85061'	Checkpoint	Hs_CD3E
PARP uncleaved p116	Epitomics	'1077-1 / ab32378'	DNA repair, Apoptosis	Hs_PARP1
AMPK gamma1	Epitomics	'1592-1'	AMPK pathway	Hs_PRKAG1
53BP1	CST	'4937'	DNA repair	Hs_TP53BP1
VEGF Receptor1 (clone Y103)	Novus	'NB110-57643'	Angiogenesis	Hs_FLT1
Ezrin	Epitomics	'2255-1'	Tyrosine kinase signaling, MAPK/ERK signaling, Cytoskeleton	Hs_EZR
Phospho-Estrogen Receptor alpha (Ser118)	Epitomics	'1091-1'	Hormone signaling	Hs_ESR1
Cleaved Caspase8 (Asp391)	Thermo	'MA5-15054'	Apoptosis	Hs_CASP8
Phospho-DNA-PK (Ser2612)	Epitomics	'2355-1'	DNA repair	Hs_PRKDC
Hsp90 alpha	Abcam	'ab2928'	Stress signaling, DNA repair	Hs_HSP90AA1
FGF receptor4	CST	'8562'	Angiogenesis, Tyrosine kinase signaling	Hs_FGFR4
Estrogen receptor alpha (D8H8)	CST	'8644'	Hormone signaling	Hs_ESR1
MSH2 (D24B5)	CST	'2017'	DNA repair	Hs_MSH2
NBS1 p95	CST	'3002'	DNA repair	Hs_NBN
Dihydrofolate reductase (DHFR) [EPR5285]	Abcam	'ab124814'	Metabolism	Hs_DHFR
Phospho-Ezrin (Thr567) /Radixin (Thr564)/Moesin (Thr558)	CST	'3141'	PI3K pathway, MAPK/ERK signaling, Cytoskeleton	Hs_EZR
Phospho-Progesterone Receptor (Ser190)	Epitomics	'2258-1'	Hormone signaling	Hs_PGR
Phospho-53BP1 (Ser1778)	CST	'2675'	DNA repair	Hs_TP53BP1
Axl (C2B12)	CST	'4939'	Tyrosine kinase signaling, PI3K pathway, NFkB signaling, Cell cycle	Hs_AXL
PLK1	CST	'4513'	Checkpoint, Cell cycle	Hs_PLK1
c-Jun (C-term)	Epitomics	'1696-1'	MAPK/ERK signaling	Hs_JUN
Cleaved Notch1 (Val1744) (D3B8)	CST	'4147'	Wnt/Notch pathway	Hs_NOTCH1
Cofilin	CST	'3312'	Cytoskeleton, Adhesion	Hs_CFL2
B-Raf	Santa-Cruz	'sc-166'	Tyrosine kinase signaling, MAPK/ERK signaling	Hs_BRAF
NDRG1	Epitomics	'5100-1'	Stress signaling, PI3K pathway	Hs_NDRG1
Progesterone receptor	Epitomics	'1483-1'	Hormone signaling	Hs_PGR
Androgen Receptor	Epitomics	'1852-1'	Hormone signaling	Hs_AR
Phospho-PKC delta (Thr505)	CST	'9374'	Protein Kinase C	Hs_PRKCD
Phospho-PKC alpha (Ser657)	Upstate (Millipore)	'06-822'	Protein Kinase C	Hs_PRKCA
Phospho-TSC2/Tuberin (Ser939)	Epitomics	'1823-1'	PI3K pathway	Hs_TSC2
4E-BP1	CST	'9452'	PI3K pathway	Hs_EIF4EBP1
Phospho-4E-BP1 (Thr70)	Epitomics	'2250-1'	PI3K pathway	Hs_EIF4EBP1
Topoisomerase II alpha	Epitomics	'1826-1'	DNA repair, Cell cycle	Hs_TOP2A
TSC2/Tuberin(C-term)	Epitomics	'1613-1'	PI3K pathway	Hs_TSC2
MSK1 (C27B2)	CST	'3489'	MAPK/ERK signaling	Hs_RPS6KA5
Phospho-PDK1 (Ser241)	CST	'3061'	Tyrosine kinase signaling, Protein Kinase C, PI3K pathway	Hs_PDPK1
PDK1 (D37A7)	CST	'5662'	Tyrosine kinase signaling, Protein Kinase C, PI3K pathway	Hs_PDPK1
Phospho-MSK1 (Ser376)	Epitomics	'1611-1'	MAPK/ERK signaling	Hs_RPS6KA5
Phospho-Smad2 (Ser465/467)/Smad3 (Ser423/425) (D6G10)	CST	'9510'	Tyrosine kinase signaling, TGFbeta signaling	Hs_SMAD2
HSF1	Epitomics	'2043-1'	Transcription factor, Stress signaling	Hs_HSF1
Src	CST	'2108'	Tyrosine kinase signaling, SRC family	Hs_SRC
Phospho-HSP27 (Ser15)	Epitomics	'2231-1'	Stress signaling, MAPK/ERK signaling	Hs_HSPB1
IGFBP-2	CST	'3922'	Tyrosine kinase signaling	Hs_IGFBP2
Phospho-HSF1 (Ser303/307)	Epitomics	'2108-1'	Transcription factor, Stress signaling	Hs_HSF1
Phospho-eIF4B (Ser422)	CST	'3591'	MAPK/ERK signaling	Hs_EIF4B
c-Abl	CST	'2862'	Tyrosine kinase signaling, SAPK/JNK pathway	Hs_ABL1
Phospho-c-Abl (Tyr204)	CST	'3009 (C42B5)'	Tyrosine kinase signaling, SAPK/JNK pathway	Hs_ABL1
Phospho-Paxillin (Tyr31)	Epitomics	'1228-1'	Cytoskeleton, Adhesion	Hs_PXN
Smad2	CST	'3122'	Tyrosine kinase signaling	Hs_SMAD2
PKC delta	Epitomics	'2053-1'	Protein Kinase C	Hs_PRKCD
Phospho-Src (Tyr527)	CST	'2105'	Tyrosine kinase signaling, SRC family	Hs_SRC
Phospho-GSK3 alpha/beta (Ser21/9)	CST	'9331'	Wnt/Notch pathway, PI3K pathway	Hs_GSK3A
TGF-beta I/III (56E4)	CST	'3709'	TGFbeta signaling	Hs_TGFB1
Phospho-eEF2k (Ser366)	CST	'3691'	Stress signaling	Hs_EEF2K
Mre11(31H4)	CST	'4847'	DNA repair	Hs_MRE11A
Phospho-FANCD2 (Ser222)	CST	'4945'	DNA repair	Hs_FANCD2
eIF4B	CST	'3592'	MAPK/ERK signaling	Hs_EIF4B
eEF2k	CST	'3692'	Stress signaling	Hs_EEF2K
FANCD2	Epitomics	'2986-1'	DNA repair	Hs_FANCD2
p27 Kip1	Epitomics	'1591-1'	Checkpoint, Cell cycle	Hs_CDKN1B
IkB alpha (44D4)	CST	'4812'	NFkB signaling	Hs_NFKBIA
Phospho-Cyclin B1 (Ser133) (9E3)	CST	'4133'	Cell cycle	Hs_CCNB1
Cyclin B1 (C-term)	Epitomics	'1495-1'	Cell cycle	Hs_CCNB1
Phospho-p27 KIP1 (Thr198)	Abcam	'ab64949'	Checkpoint, Cell cycle	Hs_CDKN1B
Rad21	Upstate (Millipore)	'05-908'	DNA repair, Cell cycle, Apoptosis	Hs_RAD21
GSK3 alpha/beta (0011-A)	Santa-Cruz	'sc-7291'	Wnt/Notch pathway, PI3K pathway	Hs_GSK3A
PKC alpha	Upstate (Millipore)	'05-154'	Protein Kinase C	Hs_PRKCA
TTK (N1)	Santa-Cruz	'SC-56968'	Checkpoint, Cell cycle	Hs_TTK
HSP27	CST	'2402 (G31)'	Stress signaling, MAPK/ERK signaling	Hs_HSPB1
Acetyled Tubulin alpha (Lys40)	Sigma	'T6793'	Cytoskeleton, Cell cycle	Hs_TUBA1A
Cytokeratin18 (DC10)	CST	'4548'	Cytoskeleton	Hs_KRT18
INPP4b/Type II 4-phosphatase	Santa-Cruz	'sc-12318 (N-20)'	PI3K pathway	Hs_INPP4B
14-3-3 zeta (C-16)	Tebu-bio	'sc-1019'	Tyrosine kinase signaling, Checkpoint, Apoptosis	Hs_YWHAZ
PP2A A+B Subunit (52F8)	CST	'2259'	MAPK/ERK signaling, Checkpoint, Cell cycle	Hs_PPP2CA
SHP2	Epitomics	'1609-1'	Tyrosine kinase signaling	Hs_PTPN11
14-3-3 beta (C-20)	Tebu-bio	'sc628'	Tyrosine kinase signaling, Checkpoint, Apoptosis	Hs_YWHAB
14-3-3 epsilone	Chemicon	'AB9734'	Tyrosine kinase signaling, Checkpoint, Apoptosis	Hs_YWHAE
PP2A B Subunit (100C1)	CST	'2290'	MAPK/ERK signaling, Checkpoint, Cell cycle	Hs_PPP2CB
Cytokeratin5/6 (IHC)	Dako	'M7237'	Cytoskeleton	Hs_KRT6A
JNK/SAPK1, pan	BD	'610627'	MAPK/ERK signaling	Hs_MAPK8
GATA3	BD	'558686'	Transcription factor	Hs_GATA3
DNA-PK (catalytic subunit)	Upstate (Millipore)	'05-907'	DNA repair	Hs_PRKDC
